# Supplementary material for: Infection of Brain Pericytes Underlying Neuropathology of COVID-19 Patients
Source: Int J Mol Sci. 2021 Oct 27;22(21):11622. doi: 10.3390/ijms222111622 (PMC8583965; doi:10.3390/ijms222111622)
Supplement: Supplementary file 1 [file ijms-22-11622-s001.zip]

Archive with 1 entries (1 files):
- ijms-1418151-supplementary.pdf
